# Supplementary material for: An open-source deep learning network AVA-Net for arterial-venous area segmentation in optical coherence tomography angiography
Source: Commun Med (Lond). 2023 Apr 17;3:54. doi: 10.1038/s43856-023-00287-9 (PMC10110614; doi:10.1038/s43856-023-00287-9)
Supplement: Supplementary file 2 — Supplementary Data 1 [file 43856_2023_287_MOESM2_ESM.xlsx]

## Sheet: BVD eli 3
	AA	VA	Total PID	A PID	V PID	A/V PID Ratio
Control	54.3427	45.6573	26.9371	27.0128	26.847	1.00618
Control	48.8751	51.1249	25.4704	25.3129	25.621	0.987974
Control	46.4206	53.5794	22.6259	22.7261	22.539	1.0083
Control	53.3597	46.6403	18.3292	18.055	18.643	0.968462
Control	50.5171	49.4829	23.3551	23.0431	23.6735	0.97337
Control	48.7667	51.2333	20.813	20.4732	21.1364	0.968623
Control	50.3827	49.6173	19.816	19.6015	20.0339	0.97842
Control	50.833	49.167	19.14	18.9464	19.3401	0.979646
Control	54.7811	45.2189	21.8274	21.8629	21.7845	1.0036
Control	54.1722	45.8278	23.1633	22.2083	24.2923	0.91421
Control	48.3685	51.6315	22.6331	21.6286	23.5742	0.917466
Control	57.9728	42.0272	22.8401	21.7127	24.3953	0.890036
Control	58.4884	41.5116	23.978	23.0083	25.3442	0.907832
Control	52.7248	47.2752	25.2395	24.1807	26.4203	0.915231
Control	56.0028	43.9972	23.4135	22.915	24.0479	0.952892
Control	51.0407	48.9593	24.3731	23.4623	25.3226	0.926537
Control	55.2997	44.7003	23.9601	23.0113	25.1339	0.915549
Control	55.3819	44.6181	25.4256	24.9691	25.9923	0.960634
Control	54.0579	45.9421	22.1887	21.622	22.8555	0.946027
Control	55.5615	44.4385	25.345	24.5012	26.4001	0.928075
Control	53.5453	46.4547	21.9952	20.7604	23.4185	0.886497
Control	51.6887	48.3113	26.3264	25.1255	27.6113	0.909972
Control	50.0306	49.9694	25.8816	24.6776	27.087	0.911052
Control	51.4579	48.5421	24.1408	23.0342	25.3139	0.909944
Control	51.0658	48.9342	20.0564	19.3672	20.7756	0.932212
NoDR	55.5544	44.4456	17.5259	16.7737	18.466	0.90836
NoDR	54.2234	45.7766	21.2204	20.4569	22.1248	0.924615
NoDR	52.7399	47.2601	22.2016	21.0094	23.5321	0.892795
NoDR	55.6377	44.3623	22.8122	21.0976	24.9627	0.845164
NoDR	53.0729	46.9271	25.0353	23.5534	26.7114	0.881773
NoDR	56.5976	43.4024	22.0561	21.191	23.1843	0.91402
NoDR	50.5432	49.4568	19.0634	16.9738	21.199	0.80069
NoDR	57.0981	42.9019	27.2518	26.6092	28.1071	0.946707
NoDR	58.5726	41.4274	25.8703	24.9828	27.1251	0.921023
NoDR	54.2224	45.7776	23.2676	21.9197	24.8642	0.881577
NoDR	52.8612	47.1388	22.1883	21.0729	23.4391	0.899051
NoDR	53.781	46.219	24.0036	23.0611	25.1003	0.918756
NoDR	53.0598	46.9402	23.0922	21.8942	24.4463	0.895606
NoDR	52.7338	47.2662	21.4661	20.3013	22.7656	0.891752
NoDR	51.7508	48.2492	24.3307	22.7294	26.0481	0.872593
NoDR	51.9053	48.0947	25.8585	24.7057	27.1026	0.91156
NoDR	57.3238	42.6762	24.2023	23.6362	24.9626	0.946864
NoDR	53.4089	46.5911	26.0727	24.4148	27.9732	0.872793
Mild	51.6325	48.3675	21.8317	21.2627	22.4391	0.947572
Mild	53.775	46.225	25.4402	24.0579	27.0483	0.889442
Mild	52.7429	47.2571	21.3815	20.6216	22.2297	0.927657
Mild	56.5565	43.4435	19.1559	18.3495	20.2058	0.90813
Mild	57.1052	42.8948	24.6523	23.7097	25.9072	0.915179
Mild	56.6688	43.3312	20.6869	20.2305	21.2838	0.950511
Mild	54.4531	45.5469	21.0923	19.945	22.464	0.887863
Mild	52.7649	47.2351	23.9723	22.9388	25.1269	0.912917
Mild	52.0447	47.9553	20.7729	19.4488	22.2098	0.875686
Mild	59.9338	40.0662	21.1194	20.4105	22.1797	0.92023
Mild	53.781	46.219	19.5938	18.8368	20.4748	0.919999
Mild	55.8503	44.1497	18.7342	17.9623	19.7107	0.911298
Mild	57.8193	42.1807	17.6588	17.268	18.1944	0.949083
Mild	49.6645	50.3355	23.1765	22.0847	24.2537	0.91057
Mild	54.0819	45.9181	24.2571	23.3355	25.3425	0.920806
Mild	55.2244	44.7756	24.3059	23.5389	25.2518	0.932168
Mild	52.3276	47.6724	24.206	23.3976	25.0934	0.932421
Mild	53.8151	46.1849	20.9547	20.0669	21.9892	0.912578
Mild	54.9727	45.0273	19.8065	19.0722	20.7029	0.921236
Mild	55.2074	44.7926	23.7005	23.4029	24.0673	0.972395
Mild	54.087	45.913	20.274	19.2027	21.5361	0.891651
